# Supplementary material for: Acute Pancreatitis in Pediatric Acute Lymphoblastic Leukemia (AcuPA Study): A Nationwide Survey in Poland
Source: Cancers (Basel). 2024 Jul 24;16(15):2640. doi: 10.3390/cancers16152640 (PMC11312082; doi:10.3390/cancers16152640)
Supplement: Supplementary file 1 [file cancers-16-02640-s001.zip]

Archive with 1 entries (1 files):
- cancers-3044988-supplementary.pdf
